# Supplementary material for: Mixtures of Three Mortaparibs with Enhanced Anticancer, Anti-Migration, and Antistress Activities: Molecular Characterization in p53-Null Cancer Cells
Source: Cancers (Basel). 2024 Jun 17;16(12):2239. doi: 10.3390/cancers16122239 (PMC11202144; doi:10.3390/cancers16122239)
Supplement: Supplementary file 1 [file cancers-16-02239-s001.zip]

Archive with 2 entries (2 files):
- cancers-3032094-File S1. Original Images for Blots.pdf
- cancers-3032094-supplementary.pdf
